# Supplementary material for: Cytopathic and Genomic Characteristics of a Human-Originated Pseudorabies Virus
Source: Viruses. 2023 Jan 5;15(1):170. doi: 10.3390/v15010170 (PMC9862444; doi:10.3390/v15010170)
Supplement: Supplementary file 1 [file viruses-15-00170-s001.zip]

Archive with 1 entries (1 files):
- viruses-2129173-Table S1.pdf
